# Supplementary material for: Structural Similarity-Induced Inter-Component Interaction in Silicone Polymer-Based Composite Sunscreen Film for Enhanced UV Protection
Source: Polymers (Basel). 2024 Nov 27;16(23):3317. doi: 10.3390/polym16233317 (PMC11644281; doi:10.3390/polym16233317)
Supplement: Supplementary file 1 [file polymers-16-03317-s001.zip]

Archive with 1 entries (1 files):
- polymers-3303457-supplementary.pdf
